# Supplementary material for: Beyond Intention: Barriers to Undergoing a Blood Pressure Check in the South-West Shewa Zone, Ethiopia
Source: Healthcare (Basel). 2024 Dec 2;12(23):2417. doi: 10.3390/healthcare12232417 (PMC11641526; doi:10.3390/healthcare12232417)
Supplement: Supplementary file 1 [file healthcare-12-02417-s001.zip]

Archive with 1 entries (1 files):
- healthcare-3314809-supplementary.pdf
